# Supplementary material for: Inhibition of a Mitochondrial Potassium Channel in Combination with Gemcitabine and Abraxane Drastically Reduces Pancreatic Ductal Adenocarcinoma in an Immunocompetent Orthotopic Murine Model
Source: Cancers (Basel). 2022 May 25;14(11):2618. doi: 10.3390/cancers14112618 (PMC9179813; doi:10.3390/cancers14112618)
Supplement: Supplementary file 1 [file cancers-14-02618-s001.zip]

Archive with 4 entries (3 files):
- cancers-1705530-supplementary/
- cancers-1705530-supplementary/cancers-1705530 - Original Western Blot S3 and S4.pdf
- cancers-1705530-supplementary/cancers-1705530 Original Western Figure 7 and Figure 9.pdf
- cancers-1705530-supplementary/cancers-1705530-supplementary.pdf
